# Supplementary material for: A Three-Dimensional Skeletal Reconstruction of the Stem Amniote Orobates pabsti (Diadectidae): Analyses of Body Mass, Centre of Mass Position, and Joint Mobility
Source: PLoS One. 2015 Sep 10;10(9):e0137284. doi: 10.1371/journal.pone.0137284 (PMC4565719; doi:10.1371/journal.pone.0137284)
Supplement: S1 Code — (ZIP) [file pone.0137284.s001.zip]

Archive with 6 entries (5 files):
- Mass Properties Code/
- Mass Properties Code/Batch_Process_Mass_Systems.m
- Mass Properties Code/collate_system_mass_props.m
- Mass Properties Code/get_body_mass_props.m
- Mass Properties Code/get_system_mass_props.m
- Mass Properties Code/SOP for mass code.docx
