# Supplementary material for: A Three-Dimensional Skeletal Reconstruction of the Stem Amniote Orobates pabsti (Diadectidae): Analyses of Body Mass, Centre of Mass Position, and Joint Mobility
Source: PLoS One. 2015 Sep 10;10(9):e0137284. doi: 10.1371/journal.pone.0137284 (PMC4565719; doi:10.1371/journal.pone.0137284)
Supplement: S1 Code — (ZIP) [file pone.0137284.s001.zip › Mass Properties Code/Batch_Process_Mass_Systems.m]

% SCRIPT: Batch_Process_Mass_Systems.m
%%%%%%%%%%%%%%%%%%%%%%%%%%%%%%%%%%%%%%%%%%%%%%%%%%%%%%%%%%%%%%%%%%%%%%%%%%%
%   AUTHOR Vivian Allen (mrvivianallen@gmail.com)                         %
%%%%%%%%%%%%%%%%%%%%%%%%%%%%%%%%%%%%%%%%%%%%%%%%%%%%%%%%%%%%%%%%%%%%%%%%%%%

% VERSION: 2.1 (19 March 2014)
% version changes (2.1) - added thing for scrubbing NaNs out of fucking
% excel inputs gaaaaaaaaaahhhhhh
% version changes (2.0) - general cleanup, integration with new version of
% get_body_mass_props.m

% takes excel file listing mass systems (one line per system) and outputs excel file 
% listing mass properties for each system. Designed for dealing with very large datasets, 
% so it has three columns for classifying each system:
%
% Excel file needs the following: 
%	- Col 1: Classes. These are the groups of mass systems (tails, whole bodies etc)
%	- Col 2: Taxa names. Or other secondary classification label
%	- Col 3: Iteration names. Or other tertiary classification label. NB if a 'Min' 
%		and 'Max' iteration label are BOTH detected, mean values will also be output.
%	- Cols 4 to end: .obj files to be used as mass objects. Prefix 'MASS_' indicates a 
%		mass object, prefix 'CAV_' indicates a cavity object. Both prefixes should be 
%		followed by the name of the obj file, with no .obj extension (e.g. MASS_head_and_neck)
%
% Script will load the excel file ('controller) and read off the data from each line, then use the 
% get_body_mass_props.m function to estimate mass properties for each system. Outputs excel file with 
% mass properties data.
% OUTPUT ARCHITECTURE: 
%		- one excel worksheet per class (primary classification)
%		- one line per taxa (secondary classification)
%		- iterations (tertiary classifications are placed horizontally in order of appearance)
%
% ADDITIONAL USER INPUTS ARE REQUIRED (SEE USER INPUTS SECTION, BELOW)  

%------------------------ REQUIRED FUNCTIONS ------------------------------%
% (need to be in the same folder)

% get_body_mass_props (AUTHOR: Vivian Allen)

%----------------------- INPUT & EXPLANATION -----------------------------%
%%%%%% EXCEL FILE %%%%% (MUST BE IN SAME FOLDER AS SCRIPT)%
% excel file lists max, min and cavities for each segment, plus mass system
% name (e.g. species) and mass system class name (e.g. whole-bodys, necks
% etc). Different mass system classes will be written to different sheets
% of the output excel file.
% EXAMPLE LINE:
% | Heads |	Allosaurus fragilis | Best Guess | MASS_AL_2_1_head | CAV_AL_2_1_buc | CAV_AL_2_1_nas |

%%%%%% OBJ FILES %%%%%%
% ASSUMES STANDARD FORMAT OBJS, as ouput by 3DS in ASCII format. 
% ALL obj files referenced in the excel file MUST BE IN SAME FOLDER AS
% SCRIPT

% ----------------------- ESTABLISH KEEP LIST ----------------------------% 
wholist = who;
if isempty(wholist)~=1;
    keeplist = cell2mat(wholist(1));
    for i = 2:length(wholist);
    keeplist = [keeplist,' ',cell2mat(wholist(i))];
    end
else
    keeplist = '';
end

%%%%%%%%%%%%%%%%%%%%%
%----debug mode?----%
debug = 0;          %
%%%%%%%%%%%%%%%%%%%%%

% --------------------------- USER INPUT ----------------------------------%

% name of mass system control file (ASSUMED TO BE XLSX file)
controller_name = 'Mass_Systems_Controller_Jane_Rest_of_Body';
% order output according to taxa (secondary classification)
order_out = 0;
if order_out==1
% name of taxa output order file (excel file with column of taxa names in desired order)
ouput_order_name = 'Taxa_Order';
end
% desired name of output file?
output_name = 'Jane_Rest_Of_Body_CoM';

% density of input segments (kg m3)
density = 1000;

% units? 1= metres, 0.01 = centimetres, etc
units = 1;

% normalise output? (produces additional excel worksheets with normalised
% data, one additional worksheet per class [primary classification])
normalise = 0;
if normalise==1
    % if normalising, give name of excel file containing taxa names and
    % normalisers in 2 columns (taxa names first, normalisers second)
    normalisers_name = 'Normalisers';
    % give type of normaliser (1 = length, 2 = area, or 3 = volume 
    % [mass is a volume type]). Normaliser will be transformed 
    % appropriately to normalise linear, area and voluminous (?) parameters
    normaliser_type = 3;
end
    
% report MOI? (WIP). Output MOI info as well? few bugs so far
report_MOI = 0;

% IMPORTANT!!!
% get mass props (1) or read from pre-existing structs(2). (1) is much slower, but (2) only works 
% if the script has been run previously on (1) and the output structs are still in the workspace.
get_mass_props = 1;
if get_mass_props == 2
    % set mass struct
    all_masses = all_masses;
    % set CoM struct
    all_CoMs = all_CoMs;
    % set origin tensor struct
    all_OriginTensors = all_OriginTensors;
end

%---------------------------- END INPUT ----------------------------------%

%% %----------------------- LOAD CONTROLS --------------------------------%

[~,~,controls] = xlsread([controller_name,'.xlsx']);
if order_out==1
    [~,~,output_order] = xlsread([ouput_order_name,'.xlsx']);
end
if normalise==1
    [~,~,normalisers_raw] = xlsread([normalisers_name,'.xlsx']);
end

% get nan map
nanfunc = @(controls) any(isnan(controls));
nandex = cellfun(nanfunc, controls);

% clear out NaN columns
controls(:,sum(nandex,1)==size(controls,1)) = [];

% clear out NaN rows
controls(sum(nandex,2)==size(nandex,2),:) = [];


%% -------------------- PREPARE OUTPUTS ----------------------------------%

class_names = unique(controls(:,1));
no_classes = length(class_names);

if report_MOI==0;
    header2 = {'Mass' 'CoM X' 'CoM Y' 'CoM Z'}; 
else
    header2 = {'Mass' 'CoM X' 'CoM Y' 'CoM Z' 'Inertia Origin XX' ...
        'Inertia Origin XY' 'Inertia Origin XZ' 'Inertia Origin YX' ...
        'Inertia Origin YY' 'Inertia Origin YZ' 'Inertia Origin ZX' ...
        'Inertia Origin ZY' 'Inertia Origin ZZ' 'Inertia CoM XX' ...
        'Inertia CoM XY' 'Inertia CoM XZ' 'Inertia CoM YX' ...
        'Inertia CoM YY' 'Inertia CoM YZ' 'Inertia CoM ZX' ...
        'Inertia CoM ZY' 'Inertia CoM ZZ'}; 
end
header1 = cell(1,length(header2));

%% ----------------- PREPARE NORMALISERS IF NEEDED -----------------------%

if normalise==1
    % if output is ordered
    % re-order to match taxa_order
   % sort class store according to taxa order
    taxa_order = zeros(size(normalisers_raw,1),1);
    for q = 1:length(taxa_order);
        taxa_order(q) = strmatch(cell2mat(normalisers_raw(q,1)), output_order);
    end
    % append taxa_order to raw normalisers, 
    normalisers_raw = [num2cell(taxa_order) normalisers_raw];
    % sort class_store
    normalisers_raw = sortrows(normalisers_raw,1);
    % remove taxa_order
    normalisers_raw(:,1) = [];
    % get ordered normalisers
    normalisers = cell2mat(normalisers_raw(:,2));
   
    
   % if linear normalisers
   if normaliser_type==1;
       linear_normalisers = normalisers;
       mass_normalisers = normalisers.^3;
       inertial_normalisers = normalisers.^5;
   % if area normalisers;
   elseif normaliser_type==2
       linear_normalisers = normalisers.^(1/2);
       mass_normalisers = linear_normalisers.^3;
       inertial_normalisers = linear_normalisers.^5;
   % if volume normalisers
   else
       linear_normalisers = normalisers.^(1/3);
       mass_normalisers = normalisers;
       inertial_normalisers = linear_normalisers.^5;
   end
end

%% --------------------- GET MASS PROPS ----------------------------------%
if get_mass_props==1;
% get list of all unique referenced objects in control file
all_bodies_ind = zeros(numel(controls),1);
for i = 1:length(all_bodies_ind);
    % get comp data
    data = cell2mat(controls(i));
    % check it's a string
    if ischar(data)==1
        % check it's a mass segment or cav segment
        if strncmp('MASS_',data,5)==1 || strncmp('CAV_',data,3)==1
            all_bodies_ind(i) = 1;
        end
    end
end
all_bodies = unique(controls(logical(all_bodies_ind)));
% strip out mass or cav references
all_bodies = regexprep(all_bodies, 'MASS_','');
all_bodies = regexprep(all_bodies, 'CAV_','');
% loop through all bodies, get mass props and store in struct
% get legal fieldnames (just in case)
all_bodies_fieldnames = genvarname(all_bodies);
% make progress indicator
figure(1)
clf
set(1,'Name', 'Progress');
set(1, 'Position',[100 100 500 100])
hold on
plot_y1 = zeros(length(all_bodies)+1,1);
plot_y1(1:end) = 1;
plot(0:length(all_bodies), plot_y1,'color','g')
plot(0, 2,'s','MarkerSize',10, ...
    'MarkerFaceColor','r','MarkerEdgeColor','r');    
axis([0 length(all_bodies)+1 -1 3])
axis off
progtext = text(0,-1,'READY');
drawnow
% LOOP
for i = 1:length(all_bodies)
    % prep obj name
    current_body = [cell2mat(all_bodies(i)) '.obj'];
    % print progress
    progstring = ['CURRENTLY PROCESSING: ',current_body];
    set(progtext,'String',progstring)
    drawnow
    % store mass props in series of structs with reference fieldname
    fieldname = cell2mat(all_bodies_fieldnames(i));
    [mass, CoM, OriginTensor, CoMTensor] = get_body_mass_props(current_body,  ...
                     density, 50, units);
    eval(['all_masses.',fieldname,'=mass;']);
    eval(['all_CoMs.',fieldname,'=CoM;']);
    eval(['all_OriginTensors.',fieldname,'=OriginTensor;']);
    eval(['all_CoMTensors.',fieldname,'=CoMTensor;']);
    plot(i, 2,'s','MarkerSize',10, ...
    'MarkerFaceColor','r','MarkerEdgeColor','r');
    drawnow
end
    % save results to mat file
    matname = [output_name, '_ALLSEGS.mat'];
    eval(['save(''',matname,...
        ''', ''all_masses'', ''all_CoMs'',''all_OriginTensors'',''all_CoMTensors'')'])
end

%% ---------------------- COLLATE LOOP -----------------------------------%

% make progress indicator
figure(1)
clf
set(1,'Name', 'Progress');
set(1, 'Position',[100 100 500 200])
subplot(2,1,1)
hold on
plot_y1 = zeros(no_classes+1,1);
plot_y1(1:end) = 1;
plot(0:no_classes, plot_y1,'color','g')
plot(0, 2,'s','MarkerSize',10, ...
    'MarkerFaceColor','r','MarkerEdgeColor','r'); 
title('OVERALL PROGRESS')
axis([0 no_classes+1 -1 3])
axis off
progtext = text(0,-1,'READY');
drawnow

% LOOP

for i = 1:no_classes 
        
    % get current class
    current_class = class_names(i);
    % get info on all systems in current class from from controller
    current_class_info = controls(strmatch(current_class,controls(:,1)),:);
    % no systems in current class
    no_systems = size(current_class_info,1);
    % get taxa in current class
    class_taxa = unique(current_class_info(:,2));
    no_taxa = length(class_taxa);
    % prep storage for taxa in current class
    storenames = cell(length(class_taxa),1);
    for q = 1:length(class_taxa);
        storenames(q) = genvarname(class_taxa(q));
    end
    
    % make progress indicator
    class_prog = subplot(2,1,2);
    cla(class_prog) 
    hold on
    plot_y2 = zeros(no_taxa+1,1);
    plot_y2(1:end) = 1;
    plot(0:no_taxa, plot_y2,'color','g')
    plot(0, 2,'s','MarkerSize',10, ...
        'MarkerFaceColor','m','MarkerEdgeColor','m'); 
    title('CLASS PROGRESS')
    axis([0 no_taxa+1 -1 3])
    axis off
    drawnow

    for p = 1:length(class_taxa);
                
        % get current taxa
        current_taxa = class_taxa(p);
        % get taxa data for current class
        current_taxa_info = current_class_info ...
            (strmatch(current_taxa,current_class_info(:,2)),:);
        % get systems listed for current taxa
        taxa_systems = current_taxa_info(:,3);
        % check for two systems per taxa (in which case it is assumed to be 
        % 'max' and 'min') , create average segment afterwards if so
        if length(taxa_systems)==2;
            do_average=1;
        else
            do_average=0;
        end
        % prep storage for current taxa
        taxa_store = cell(1,(length(taxa_systems)*length(header2)));
        taxa_header1 = header1;
        taxa_header2 = [{'Taxa'} header2];
        for headerbuild = 2:length(taxa_systems);
            taxa_header1 = [taxa_header1 header1];
            taxa_header2 = [taxa_header2 header2];
        end
        % loop through systems and get mass props info
        for o = 1:length(taxa_systems)
            
            % get current system
            current_system = taxa_systems(o);
            % get current system info
            current_system_info = current_taxa_info(o,:);
            % strip NaNs
            delete_ind = zeros(length(current_system_info));
            for q = 1:length(current_system_info)
                if isnan(cell2mat(current_system_info(q))) == 1
                    delete_ind(q)=1;
                end
            end
            current_system_info(logical(delete_ind)) = [];
            % write header 
            taxa_header1(o*length(header2)-length(header2)+1:o*length(header2)) = current_system;
            % get system mass names (denoted by prefix 'MASS_')
            system_masses = current_system_info(strmatch('MASS_',current_system_info));
            % prep for loading
            for q = 1:length(system_masses)
                system_masses(q) = {cell2mat(regexprep(system_masses(q),'MASS_',''))};
            end
    
            % get system cavity names (denoted by prefix 'CAV_')
            system_cavities = current_system_info(strmatch('CAV_',current_system_info));
            if isempty(system_cavities)~=1
                % prep for loading
                for q = 1:length(system_cavities)
                    system_cavities(q) = {cell2mat(regexprep(system_cavities(q),'CAV_',''))};
                end
        
                % get system mass props
                [mass, CoM, OriginTensor, CoMTensor] = ...
                    collate_system_mass_props(all_masses, all_CoMs, ...
                    all_OriginTensors, system_masses,  ...
                     system_cavities);
            else
                % get system mass props
                [mass, CoM, OriginTensor, CoMTensor] = ...
                    collate_system_mass_props(all_masses, all_CoMs, ...
                    all_OriginTensors, system_masses);
            end
                
            % write system props for taxa
            if report_MOI==0;
                taxa_store(o*length(header2)-length(header2)+1:o*length(header2)) = [{mass} num2cell(CoM)];
            else
            taxa_store(o*length(header2)-length(header2)+1:o*length(header2))...
                = [{mass} num2cell(CoM) ...
                num2cell(OriginTensor(1,:)) num2cell(OriginTensor(2,:))...
                num2cell(OriginTensor(3,:)) num2cell(CoMTensor(1,:)) ...
                num2cell(CoMTensor(2,:)) num2cell(CoMTensor(3,:))];
            end
        end
 
        % append average system to end if do average is on
        if do_average==1;
            average_data = zeros(length(taxa_store)/length(header2),length(header2));
            for q = 1:length(taxa_store)/length(header2);
                average_data(q,:) = ...
                    cell2mat(taxa_store(q*length(header2)-length(header2)+1:q*length(header2)));
            end
            average_data = mean(average_data,1);
            taxa_store = [taxa_store num2cell(average_data)];
            average_header1 = cell(1,length(header2));
            average_header1(1:end) = {'Mean'};
            average_header2 = header2;           
        end
                
        % append name to taxa store
        taxa_store = [current_taxa taxa_store];            
            
        % store completed taxa array
        eval([cell2mat(storenames(p)),' = taxa_store;'])
        % store completed header array
        if do_average==1;
            comp_header = [{'Iteration'} taxa_header1 average_header1; ...
                taxa_header2 average_header2];
        else
            comp_header = [{'Iteration'} taxa_header1; ...
                taxa_header2];
        end
        eval([cell2mat(storenames(p)),'_header = comp_header;'])
        % display progress
        % chart progress
        subplot(2,1,2);
        hold on
        plot(p, 2,'s','MarkerSize',10, ...
        'MarkerFaceColor','m','MarkerEdgeColor','m');  
        drawnow
        
        progstring = [cell2mat(current_class),' ',...
            cell2mat(storenames(p)),' PROCESSED'];
        set(progtext,'String', progstring)
        drawnow
    end
    
    % compile class into cell array
    taxa_lengths = zeros(length(storenames));
    for q = 1:length(storenames)
    eval(['taxa_lengths(q) = length(',cell2mat(storenames(q)),');'])
    end
    class_store = cell(length(class_taxa), max(taxa_lengths));
    for q = 1:length(storenames);
        eval(['data = ',cell2mat(storenames(q)),';'])
        class_store(q,1:length(data)) = data;
    end
    
    % sort class store according to taxa order if required
    if order_out==1
        taxa_order = zeros(size(class_store,1),1);
        for q = 1:length(taxa_order);
            taxa_order(q) = strmatch(cell2mat(class_store(q,1)), output_order);
        end
        % append taxa_order to class store, 
        class_store = [num2cell(taxa_order) class_store];
        % sort class_store
        class_store = sortrows(class_store,1);
        % remove taxa_order
        class_store(:,1) = [];
    end
    
    % fill in blanks in class store if case of max/min
    if (size(class_store,2)-1)>length(header2)
        for q = 1:size(class_store,1);
            data = cell2mat(class_store(q,2:end));
            data(isnan(data)) = [];
            % if 'real' data row, i.e no max, min etc, populate values
            if length(data)==length(header2);
                data = [data data data];
                class_store(q,2:end) = num2cell(data);
            end
        end
    end
        
    % get header
    header_lengths = zeros(length(storenames),1);
    for q = 1:length(storenames)
    eval(['header_lengths(q) = size(',cell2mat(storenames(q)),'_header,2);'])
    end
    [~,q] = max(header_lengths);
    eval(['header = ',cell2mat(storenames(q)),'_header;'])
    
    class_data = [header; class_store];
    
    % produce normalised dataset if required
    if normalise==1
        normed_class_store = class_store;
        for q = 1:size(normed_class_store,1)
            data = cell2mat(normed_class_store(q,2:end));
            % normalise linear data (CoM)
            lin_norm = linear_normalisers(q);
            lin_data_ind = zeros(1,length(data)+1);
            lin_data_ind(strmatch('CoM',header(2,:))) = 1; 
            lin_data_ind(1) = [];
            data(logical(lin_data_ind)) = ...
                data(logical(lin_data_ind))./lin_norm;
            % normalise mass data
            mass_norm = mass_normalisers(q);
            mass_data_ind = zeros(1,length(data)+1);
            mass_data_ind(strmatch('Mass',header(2,:))) = 1; 
            mass_data_ind(1) = [];
            data(logical(mass_data_ind)) = ...
                data(logical(mass_data_ind))./mass_norm;
            % normalise MOI if required
            if report_MOI==1;
            inertial_norm = inertial_normalisers(q);
            inertial_data_ind = zeros(1,length(data)+1);
            inertial_data_ind(strmatch('Inertia',header(2,:))) = 1; 
            mass_data_ind(1) = [];
            data(logical(inertial_data_ind)) = ...
                data(logical(inertial_data_ind))/inertial_norm;
            end
            normed_class_store(q,2:end) = num2cell(data);
        end
        normed_class_data = [header; normed_class_store];
        normed_writename = ['NORMED ',cell2mat(class_names(i))];
        xlswrite([output_name,'.xlsx'],normed_class_data,normed_writename);
    end
        
    % write class to xlsfile and to struct (for ease of checking)
    xlswrite([output_name,'.xlsx'],class_data,cell2mat(class_names(i)));
    
    % chart progress
    subplot(2,1,1);
    hold on
    plot(i, 2,'s','MarkerSize',10, ...
    'MarkerFaceColor','r','MarkerEdgeColor','r');   
    drawnow
        
end

%% housekeeping

if debug ==0;
    eval(['clearvars -except ',output_name, ' ', keeplist])   
end
