# Supplementary material for: A Three-Dimensional Skeletal Reconstruction of the Stem Amniote Orobates pabsti (Diadectidae): Analyses of Body Mass, Centre of Mass Position, and Joint Mobility
Source: PLoS One. 2015 Sep 10;10(9):e0137284. doi: 10.1371/journal.pone.0137284 (PMC4565719; doi:10.1371/journal.pone.0137284)
Supplement: S1 Code — (ZIP) [file pone.0137284.s001.zip › Mass Properties Code/collate_system_mass_props.m]

function [SystemMass, SystemCoM, SystemInertialTensorOrigin, SystemInertialTensorCoM] = ...
    collate_system_mass_props(varargin)

%%%%%%%%%%%%%%%%%%%%%%%%%%%%%%%%%%%%%%%%%%%%%%%%%%%%%%%%%%%%%%%%%%%%%%%%%%%
%   AUTHOR Vivian Allen (mrvivianallen@gmail.com)                         %
%%%%%%%%%%%%%%%%%%%%%%%%%%%%%%%%%%%%%%%%%%%%%%%%%%%%%%%%%%%%%%%%%%%%%%%%%%%
	
% Working from a series or (pre-existing) struct data objects in the current workspace,
% containing the mass properties for a series of mass objects (one field per object) 
% and a list detailing the positive and negative bodies (struct field names), this 
% assembles the mass properties of a compound system. This code is intended to be called 
% automatically by larger scripts, hence the use of less user-friendly inputs. 

%%%%%%%%%%%%%%%%%%%% INPUT EXPLANATION %%%%%%%%%%%%%%%%%%%%%%%%%%%%%%%%%%%%%%%
% 	mass_struct = struct data object containing mass values (one field per   %
% 	mass object                                                              %
%	CoM_struct = struct data object containing centre of mass values (one    %
%	field per mass object)                                                   %
% 	OriginTensor_struct = struct data object containing inertial tensor      %
%	values about the system origin (one field per mass object)               %
%	pos_bods = cell array of strings listing field names for positive masses %
%	neg_bods = cell array of strings listing field names of negative masses  %
%%%%%%%%%%%%%%%%%%%%%%%%%%%%%%%%%%%%%%%%%%%%%%%%%%%%%%%%%%%%%%%%%%%%%%%%%%%%%%

%------------------------ Detect Input mode ---------------------------%
% CASE 1: list of struct fieldnames reference both positive and negative
% masses (cavities)
% INPUT EXAMPLE (collate_system_mass_props(mass_struct, CoM_struct, OriginTensor_struct, ...
%	pos_bods, neg_bods)

if nargin == 5;
    runmode = 1;
    mass_struct = varargin{1};
    CoM_struct = varargin{2};
    OriginTensor_struct = varargin{3};
    pos_bods = varargin{4};
    neg_bods = varargin{5};

% CASE 2: list of struct fieldnames reference only positive masses   
% INPUT EXAMPLE (collate_system_mass_props(mass_struct, CoM_struct, OriginTensor_struct, ...
%	pos_bods)
elseif nargin == 4;
    runmode = 2;
    mass_struct = varargin{1};
    CoM_struct = varargin{2};
    OriginTensor_struct = varargin{3};
    pos_bods = varargin{4};

else
    error('WRONG NUMBER OF INPUTS!')
end

%----------- get and collate mass props for pos and neg body lists --------%

% define planes for each axis, X = YZ, Y = XZ, Z = XY. 
AxisPlanes = [2 3;...
              1 3;...
              1 2];
          
% define pairs for products of inertia (XY, XZ, YZ). Coincidentally, and
% usefully, this is also the indexes of the products of inertia in the
% tensor itself!
InertialProductPairs = [1 2;...
                        1 3;...
                        2 3];

% get pos
pos_mass = 0;
pos_CoM = zeros(1,3);
pos_OriginTensor = zeros(3,3);

for i = 1:length(pos_bods);
    
    current_body = cell2mat(pos_bods(i));
    % get data for current body
    bodymass = mass_struct.(current_body);
    bodyCoM = CoM_struct.(current_body);
    bodyOriginTensor = OriginTensor_struct.(current_body);
    
    % append body CoM to pos system CoM
    pos_CoM(1) = ((pos_CoM(1)*pos_mass)+...
            (bodyCoM(1)*bodymass))/(bodymass+pos_mass);
    pos_CoM(2) = ((pos_CoM(2)*pos_mass)+...
            (bodyCoM(2)*bodymass))/(bodymass+pos_mass);
    pos_CoM(3) = ((pos_CoM(3)*pos_mass)+...
            (bodyCoM(3)*bodymass))/(bodymass+pos_mass);
    
    % append body mass to pos system mass
    pos_mass = pos_mass + bodymass;
    
    % append body origin tensor to pos system origin tensor (same axes, so can
    % just add)
    pos_OriginTensor =  pos_OriginTensor + bodyOriginTensor;
    
end

if runmode==1

% get neg
neg_mass = 0;
neg_CoM = zeros(1,3);
neg_OriginTensor = zeros(3,3);
    
    for i = 1:length(neg_bods);
    
        current_body = cell2mat(neg_bods(i));
        % get data for current body
        bodymass = mass_struct.(current_body);
        bodyCoM = CoM_struct.(current_body);
        bodyOriginTensor = OriginTensor_struct.(current_body);
    
        % append body CoM to neg system CoM
        neg_CoM(1) = ((neg_CoM(1)*neg_mass)+...
                (bodyCoM(1)*bodymass))/(bodymass+neg_mass);
        neg_CoM(2) = ((neg_CoM(2)*neg_mass)+...
                (bodyCoM(2)*bodymass))/(bodymass+neg_mass);
        neg_CoM(3) = ((neg_CoM(3)*neg_mass)+...
                (bodyCoM(3)*bodymass))/(bodymass+neg_mass);
    
        % append body mass to neg system mass
        neg_mass = neg_mass + bodymass;
    
        % append body origin tensor to neg system origin tensor (same axes, so can
        % just add)
        neg_OriginTensor =  neg_OriginTensor + bodyOriginTensor;
    
    end
    
end

%------------------- collate pos and neg mass props ----------------------%
if runmode==1;
    % if cavities present:
    % collate system CoM
    SystemCoM(1) = ((neg_CoM(1)*(neg_mass*-1))+...
        (pos_CoM(1)*pos_mass))/(pos_mass-neg_mass);
    SystemCoM(2) = ((neg_CoM(2)*(neg_mass*-1))+...
        (pos_CoM(2)*pos_mass))/(pos_mass-neg_mass);
    SystemCoM(3) = ((neg_CoM(3)*(neg_mass*-1))+...
        (pos_CoM(3)*pos_mass))/(pos_mass-neg_mass);
    
   % collate system mass
    SystemMass = pos_mass - neg_mass;
    
    % collate system origin tensor
    SystemInertialTensorOrigin = pos_OriginTensor - neg_OriginTensor;
    
elseif runmode==2;
    
    % if no cavities present, just use pos collated values
    SystemMass = pos_mass;
    SystemCoM = pos_CoM;
    SystemInertialTensorOrigin = pos_OriginTensor;

end

%------------------- get system CoM inertial tensor ----------------------%

% populate moments of inertia (diagonals of tensor) for system relative to
% System CoM

SystemInertialTensorCoM = zeros(3,3);

for i=1:3 % loop through each axis for the system (x,y,z)
     
     True_Dist = sqrt(SystemCoM(AxisPlanes(i,1))^2 + SystemCoM(AxisPlanes(i,2))^2);
     % TRIGOMETRY - what is distance in current plane from current axis(a), 
     % in current body CoM, to new axis (b), in origin? 
     
     SystemInertialTensorCoM(i,i) =  SystemInertialTensorOrigin(i,i) - ...
     (True_Dist^2 * SystemMass);
    % Shift system moments of inertia out to system CoM. NB, as this is
    % FROM [0 0 0] with respect to the coordinate system TO [0 0 0] with
    % respec to the CoM, we use MINUS the second moment of
    % mass, not plus.
    
    for o = 1:3 % loop through each product of inertia pair for each body
     % (XY,XZ,YZ)
     
    Index = InertialProductPairs(o,:);
     
     SystemInertialTensorCoM(Index(1),Index(2)) =   ...
         SystemInertialTensorOrigin(Index(1),Index(2)) + ...
         (SystemMass * SystemCoM(Index(1)) * SystemCoM(Index(2)));
     
     SystemInertialTensorCoM(Index(2),Index(1)) = ...
         SystemInertialTensorCoM(Index(1),Index(2));
     % shift product of inertia for each body back to origin. As this is
     % moving them FROM [0 0 0] with respect to CoM TO [0 0 0] with respect
     % to the coordinate system, we use MINUS the second moment of area.
     % Uses adapted paralell axis equation, Ia'b' = Iab + (Mass * distance 
     % a to a' (in a) * distance b to b' (in b)) 
     
     end
end


end
